# Supplementary material for: Giardia duodenalis in Wildlife: Exploring Genotype Diversity in Italy and across Europe
Source: Pathogens. 2022 Jan 16;11(1):105. doi: 10.3390/pathogens11010105 (PMC8777849; doi:10.3390/pathogens11010105)
Supplement: Supplementary file 1 [file pathogens-11-00105-s001.zip]

Archive with 1 entries (1 files):
- pathogens-1539602-supplementary.pdf
